# Supplementary material for: Different Lower Extremity Arterial Calcification Patterns in Patients with Chronic Limb-Threatening Ischemia Compared with Asymptomatic Controls
Source: J Pers Med. 2021 May 31;11(6):493. doi: 10.3390/jpm11060493 (PMC8226835; doi:10.3390/jpm11060493)
Supplement: Supplementary file 1 [file jpm-11-00493-s001.zip]

Archive with 1 entries (1 files):
- jpm-1193294-supplementary.pdf
